# Supplementary material for: Impact of Alcoholic Etiology on Mortality and Clinical Outcome in Acute Pancreatitis: A Retrospective Cohort Study Across the COVID-19 Pandemic
Source: J Clin Med. 2025 Sep 17;14(18):6551. doi: 10.3390/jcm14186551 (PMC12470688; doi:10.3390/jcm14186551)
Supplement: Supplementary file 1 [file jcm-14-06551-s001.zip]

Archive with 1 entries (1 files):
- jcm-3862561-supplementary.pdf
